# Supplementary material for: Functional genomics analysis reveals the biosynthesis pathways of important cellular components (alginate and fucoidan) of Saccharina
Source: Curr Genet. 2017 Aug 19;64(1):259–73. doi: 10.1007/s00294-017-0733-4 (PMC5778160; doi:10.1007/s00294-017-0733-4)
Supplement: Supplementary file 2 — Supplementary material 2 (XLS 164 kb) [file 294_2017_733_MOESM2_ESM.xls]

## Sheet: S1
Table S1 List of sequences used in this study and their corresponding accession number
Gene	Label	Accession number	Taxonomy	Database
MPI	Actinomyces_sp	ZP_08683161.1	Actinomyces sp.	Genbank
MPI	Ahnfeltiopsis_flabelliformis	CKXF_2004687	Ahnfeltiopsis flabelliformis	OneKP
MPI	Albugo_laibachi	CCA15775.1	Albugo laibachi	Genbank
MPI	Arabidopsis_thaliana_1	NP_176878.1	Arabidopsis thaliana	Genbank
MPI	Arabidopsis_thaliana_2	NP_186906.1	Arabidopsis thaliana	Genbank
MPI	Arcanobacterium_haemolyticum	ADH93307.1	Arcanobacterium haemolyticum	Genbank
MPI	Archaeoglobus_veneficus	AEA47948.1	Archaeoglobus veneficus	Genbank
MPI	Betaphycus_philippinensis	BWVJ_2001681	Betaphycus philippinensis	OneKP
MPI	Brassica_rapa_subsp_chinensis	AEJ89929.1	Brassica rapa subsp chinensis	Genbank
MPI	Burkholderia_cenocepacia	YP_002233474.1	Burkholderia cenocepacia	Genbank
MPI	Burkholderia_cepacia	ABE73179.1	Burkholderia cepacia	Genbank
MPI	Candida_albicans	CAA57548.1	Candida albicans	Genbank
MPI	Chlamydomonas_reinhardtii	XP_001695020.1	Chlamydomonas reinhardtii	Genbank
MPI	Chlorella_variabilis	EFN52038.1	Chlorella variabilis	Genbank
MPI	Chondrus_crispus	UGPM_2001805	Chondrus crispus	OneKP
MPI	Clostridium_cellulovorans	YP_003844644.1	Clostridium cellulovorans	Genbank
MPI	Cyamopsis_tetragonoloba	AAX31279.1	Cyamopsis tetragonoloba	Genbank
MPI	Cyanidioschyzon_merolae	CMQ359C	Cyanidioschyzon merolae	Genbank
MPI	Dumontia_simplex	IEHF_2001596	Dumontia simplex	OneKP
MPI	Ectocarpus_siliculosus_1	CBJ30500.1	Ectocarpus siliculosus	Genbank
MPI	Ectocarpus_siliculosus_2	CBN76539.1	Ectocarpus siliculosus	Genbank
MPI	Ectocarpus_siliculosus_4	CBJ28774.1	Ectocarpus siliculosus	Genbank
MPI	Escherichia_coli	EGR74255.1	Escherichia coli	Genbank
MPI	Eucheuma_denticulatum	JEBK_2003122	Eucheuma denticulatum	OneKP
MPI	Galdieria_sulphuraria	EME28636.1	Galdieria sulphuraria	Genbank
MPI	Gloeocapsa_sp	AFZ29228.1	Gloeocapsa sp.	Genbank
MPI	Gluconacetobacter_xylinus	CAA72316.1	Gluconacetobacter xylinus	Genbank
MPI	Gracilaria_chouae	FTRP_2002858	Gracilaria chouae	OneKP
MPI	Helicobacter_pylori	EMJ39912.1	Helicobacter pylori	Genbank
MPI	Micromonas_commoda	ACO66260.1	Micromonas commoda	Genbank
MPI	Micromonas_pusilla	XP_003060607.1	Micromonas pusilla	Genbank
MPI	Oryza_sativa_1	EAZ08978.1	Oryza sativa	Genbank
MPI	Oryza_sativa_2	ABA94585.1	Oryza sativa	Genbank
MPI	Ostreococcus_lucimarinus	ABO94347.1	Ostreococcus lucimarinus	Genbank
MPI	Phaeodactylum_tricornutum	EEC49823.1	Phaeodactylum tricornutum	Genbank
MPI	Physcomitrella_patens	EDQ80298.1	Physcomitrella patens	Genbank
MPI	Phytophthora_infestans	EEY53727.1	Phytophthora infestans	Genbank
MPI	Pseudomonas_aeruginosa	ZP_15636893.1	Pseudomonas aeruginosa	Genbank
MPI	Saccharina_japonica_1	AIU99988.1	Saccharina japonica	Genbank
MPI	Saccharina_japonica_2	AIU99986.1	Saccharina japonica	Genbank
MPI	Saccharina_japonica_4	AIU99989.1	Saccharina japonica	Genbank
MPI	Saccharina_sculpera_1	RAPY_0113683	Saccharina sculpera	OneKP
MPI	Saccharina_sculpera_4	RAPY-2087319	Saccharina sculpera	OneKP
MPI	Saccharomyces_cerevisiae	GAA22826.1	Saccharomyces cerevisiae	Genbank
MPI	Salmonella_typhimurium	NP_460428.1	Salmonella typhimurium	Genbank
MPI	Sargassum_horneri_1	RWXW-2010403	Sargassum horneri	OneKP
MPI	Sargassum_horneri_4	RWXW_2002052	Sargassum horneri	OneKP
MPI	Sargassum_muticum_1	JGGD_2014192	Sargassum muticum	OneKP
MPI	Sargassum_muticum_4	JGGD_2008048	Sargassum muticum	OneKP
MPI	Scytosihon_lomentaria_2	JCXF_2013105	Scytosihon lomentaria	OneKP
MPI	Scytosihon_lomentaria_4	JCXF_2006684	Scytosihon lomentaria	OneKP
MPI	Scytosiphon_dotyi_1	ULXR_2000433	Scytosiphon dotyi	OneKP
MPI	Scytosiphon_dotyi_2	ULXR_2016706	Scytosiphon dotyi	OneKP
MPI	Scytosiphon_dotyi_4	ULXR_2017267	Scytosiphon dotyi	OneKP
MPI	Thalassiosira_pseudonana	XP_002293857.1	Thalassiosira pseudonana	Genbank
MPI	Thermosynechococcus_elongatus	NP_680809.1	Thermosynechococcus elongatus	Genbank
MPI	Volvox_carteri_f_nagariensis	XP_002954744.1	Volvox carteri f. nagariensis	Genbank
MPI	Xanthomonas_campestris	ZP_06489503.1	Xanthomonas campestris	Genbank
MPI	Zea_mays_1	ACG45229.1	Zea mays	Genbank
MPI	Zea_mays_2	ACG46630.1	Zea mays	Genbank
MPI	Zea_mays_3	NP_001147755.1	Zea mays	Genbank
PMM	Arabidopsis_thaliana_1	ABD97870.1	Arabidopsis thaliana	Genbank
PMM	Arabidopsis_thaliana_2	NP_182103.1	Arabidopsis thaliana	Genbank
PMM	Azotobacter_vinelandii	WP_012698979.1	Azotobacter vinelandii	Genbank
PMM	Betaphycus_philippinensis	BWVJ_2004832	Betaphycus philippinensis	OneKP
PMM	Chlamydomonas_reinhardtii	XP_001692807.1	Chlamydomonas reinhardtii	Genbank
PMM	Chondrus_crispus	UGPM_2002789	Chondrus crispus	OneKP
PMM	Colpomenia_sinuosa	QLMZ_2080652	Colpomenia sinuosa	OneKP
PMM	Corynebacterium_callunae	WP_015650560.1	Corynebacterium callunae	Genbank
PMM	Cyanidioschyzon_merolae	XP_005539315.1	Cyanidioschyzon merolae	Genbank
PMM	Cyanothece_sp	WP_012595087.1	Cyanothece sp.	Genbank
PMM	Desmarestia_viridis	FSQE_2050886	Desmarestia viridis	OneKP
PMM	Dictyopteris_undulata	LIRF_2098199	Dictyopteris undulata	OneKP
PMM	Dictyostelium_fasciculatum	XP_004361486.1	Dictyostelium fasciculatum	Genbank
PMM	Dictyostelium_purpureum	EGC39553.1	Dictyostelium purpureum	Genbank
PMM	Ectocarpus_siliculosus	CBJ32201	Ectocarpus siliculosus	Genbank
PMM	Galdieria_sulphuraria	XP_005704161.1	Galdieria sulphuraria	Genbank
PMM	Gloiopeltis_furcata	SBLT_2017864	Gloiopeltis furcata	OneKP
PMM	Gracilaria_blodgettii	LJPN_2002656	Gracilaria blodgettii	OneKP
PMM	Gracilaria_vermiculophylla	VNAL_2001127	Gracilaria vermiculophylla	OneKP
PMM	Grateloupia_chiangii	PWKQ_2001637	Grateloupia chiangii	OneKP
PMM	Grateloupia_filicina	ZJOJ_2053678	Grateloupia filicina	OneKP
PMM	Hordeum_vulgare	ACV41087.1	Hordeum vulgare	Genbank
PMM	Ishige_okamurae	APTP_2076636	Ishige okamurae	OneKP
PMM	Marssonina_brunnea	EKD19169.1	Marssonina brunnea	Genbank
PMM	Mazzaella_japonica	WEJN_2003119	Mazzaella japonica	OneKP
PMM	Methanocella_paludicola	BAI62494.1	Methanocella paludicola	Genbank
PMM	Microcoleus_sp	WP_015183884.1	Microcoleus sp.	Genbank
PMM	Neosiphonia_japonica	XAXW_2024227	Neosiphonia japonica	OneKP
PMM	Nocardia_brasiliensis	WP_014987833.1	Nocardia brasiliensis	Genbank
PMM	Oryza_sativa	ABD97871.1	Oryza sativa	Genbank
PMM	Oscillatoria_acuminata	WP_015150102.1	Oscillatoria acuminata	Genbank
PMM	Phaeodactylum_tricornutum	XP_002181871.1	Phaeodactylum tricornutum	Genbank
PMM	Pseudomonas_aeruginosa	WP_061362862.1	Pseudomonas aeruginosa	Genbank
PMM	Pyropia_yezoensis	ZULJ_2008119	Pyropia yezoensis	OneKP
PMM	Rhizoctonia_solani	CCO30834.1	Rhizoctonia solani	Genbank
PMM	Saccharina_japonica	SRSQ_2018407	Saccharina japonica	OneKP
PMM	Saccharina_sculpera	RAPY_2013271	Saccharina sculpera	OneKP
PMM	Sargassum_fusiforme	LDRY_2115421	Sargassum fusiforme	OneKP
PMM	Sargassum_horneri	RWXW_2012744	Sargassum horneri	OneKP
PMM	Sargassum_thunbergii	YRMA_2104723	Sargassum thunbergii	OneKP
PMM	Scytosihon_lomentaria	JCXF_2009227	Scytosihon lomentaria	OneKP
PMM	Spraguea_lophii	EPR78622.1	Spraguea lophii	Genbank
PMM	Streptomyces_gancidicus	WP_006134661.1	Streptomyces gancidicus	Genbank
PMM	Synechocystis_sp	WP_009632461.1	Synechocystis sp.	Genbank
PMM	Thalassiosira_pseudonana	XP_002289356.1	Thalassiosira pseudonana	Genbank
PMM	Thermococcus_kodakaraensis	BAD42440.1	Thermococcus kodakaraensis	Genbank
PMM	Trachipleistophora_hominis	ELQ76895.1	Trachipleistophora hominis	Genbank
PMM	Triticum_aestivum_1	ABD97875.1	Triticum aestivum	Genbank
PMM	Triticum_aestivum_2	ACV41076.1	Triticum aestivum	Genbank
PMM	Xenococcus_sp	WP_006511543.1	Xenococcus sp.	Genbank
GMD/UGD	Algoriphagus_sp._GMD	EAZ82537	Algoriphagus sp.	Genbank
GMD/UGD	Alphaproteobacteria_bacterium_UGD	KUO56459.1	Alphaproteobacteria bacterium	Genbank
GMD/UGD	Arabidopsis_thaliana_UGD	AAU90084	Arabidopsis thaliana	Genbank
GMD/UGD	Azotobacter_vinelandii_GMD	AAB01487	Azotobacter vinelandii	Genbank
GMD/UGD	Caminibacter_mediatlanticus_GMD	EDM24597	Caminibacter mediatlanticus	Genbank
GMD/UGD	Candidatus_Methanoperedens_UGD	KPQ42871.1	Candidatus Methanoperedens	Genbank
GMD/UGD	Candidatus_Nitrosotenuis_GMD	AJZ76697.1	Candidatus Nitrosotenuis	Genbank
GMD/UGD	Chlamydomonas_reinhardtii_UGD1	EDO96405	Chlamydomonas reinhardtii	Genbank
GMD/UGD	Chlamydomonas_reinhardtii_UGD2	BAF46285.1	Chlamydomonas reinhardtii	Genbank
GMD/UGD	Chlorella_variabilis_UGD	XP_005849807.1	Chlorella variabilis	Genbank
GMD/UGD	Chondrus_crispus_UGD	XP_005712525.1	Chondrus crispus	Genbank
GMD/UGD	Cyanidioschyzon_merolae_UGD	BAM83402.1	Cyanidioschyzon merolae	Genbank
GMD/UGD	Desmarestia_viridis_GMD1	FSQE-2008381	Desmarestia viridis	OneKP
GMD/UGD	Desmarestia_viridis_GMD2	FSQE-2006455	Desmarestia viridis	OneKP
GMD/UGD	Desmarestia_viridis_UGD	FSQE-2052557	Desmarestia viridis	OneKP
GMD/UGD	Dictyopteris_undulata_GMD	LIRF-2015900	Dictyopteris undulata	OneKP
GMD/UGD	Ectocapus_siliculosus_UGD	CBJ28343.1	Ectocapus siliculosus	Genbank
GMD/UGD	Ectocarpus_siliculosus_GMD1	CBJ29903.1	Ectocarpus siliculosus	Genbank
GMD/UGD	Ectocarpus_siliculosus_GMD2	CBJ27002.1	Ectocarpus siliculosus	Genbank
GMD/UGD	Ectocarpus_siliculosus_GMD3	CBJ26993.1	Ectocarpus siliculosus	Genbank
GMD/UGD	Eucheuma_denticulatum_UGD	JEBK-2024044	Eucheuma denticulatum	OneKP
GMD/UGD	Ferroglobus_placidus_GMD	WP_012966831.1	Ferroglobus placidus	Genbank
GMD/UGD	Ferroglobus_placidus_UGD	WP_012966835.1	Ferroglobus placidus	Genbank
GMD/UGD	Frankia_sp_GMD	ABW16014	Frankia sp.	Genbank
GMD/UGD	Galdieria_sulphuraria_UGD1	EME27420.1	Galdieria sulphuraria	Genbank
GMD/UGD	Galdieria_sulphuraria_UGD2	EME27419.1	Galdieria sulphuraria	Genbank
GMD/UGD	Gracilaria_blodgettii_UGD	LJPN-2001943	Gracilaria blodgettii	OneKP
GMD/UGD	Gracilaria_vermiculophylla_UGD	VNAL-2000629	Gracilaria vermiculophylla	OneKP
GMD/UGD	Gracilariopsis_lemaneiformis_UGD	IKWM-2003298	Gracilariopsis lemaneiformis	OneKP
GMD/UGD	Grateloupia_catenata_UGD	PYDB-2002429	Grateloupia catenata	OneKP
GMD/UGD	Guillardia_theta_UGD	EKX47034.1	Guillardia theta	Genbank
GMD/UGD	Hypsizygus_marmoreus_UGD	KYQ40946.1	Hypsizygus marmoreus	Genbank
GMD/UGD	Laminaria_digitata_GMD	CN466747.1	Laminaria digitata	Genbank
GMD/UGD	Leptolyngbya_boryana	BAS64960.1	Leptolyngbya boryana	Genbank
GMD/UGD	Leptolyngbya_sp._UGD	WP_058998281.1	Leptolyngbya sp.	Genbank
GMD/UGD	Methanosarcina_siciliae_GMD	WP_048186234.1	Methanosarcina siciliae	Genbank
GMD/UGD	Methanosarcina_siciliae_UGD	WP_048185168.1	Methanosarcina siciliae	Genbank
GMD/UGD	Nostoc_punctiforme_GMD	ACC83809	Nostoc punctiforme	Genbank
GMD/UGD	Ostreococcus_tauri_UGD	XM_003082597.1	Ostreococcus tauri	Genbank
GMD/UGD	Phaeodactylum_tricornutum_UGD1	ACI65665.1	Phaeodactylum tricornutum	Genbank
GMD/UGD	Phaeodactylum_tricornutum_UGD2	XP_002186195.1	Phaeodactylum tricornutum	Genbank
GMD/UGD	Phoma_herbarum_UGD	ABW95825.1	Phoma herbarum	Genbank
GMD/UGD	Physcomitrella_patens_UGD	EDQ52629	Physcomitrella patens	Genbank
GMD/UGD	Phytophthora_infestans_UGD1	EEY67959.1	Phytophthora infestans	Genbank
GMD/UGD	Phytophthora_infestans_UGD2	XP_002997821.1	Phytophthora infestans	Genbank
GMD/UGD	Plasmopara_halstedii_UGD	CEG36294.1	Plasmopara halstedii	Genbank
GMD/UGD	Prochlorococcus_marinus_UGD	NP_895730	Prochlorococcus marinus	Genbank
GMD/UGD	Pseudolabrys_sp._UGD	WP_056913740.1	Pseudolabrys sp.	Genbank
GMD/UGD	Pseudomonas_aeruginosa_GMD1	P11759	Pseudomonas aeruginosa	Genbank
GMD/UGD	Pseudomonas_aeruginosa_GMD2	WP_003110461.1	Pseudomonas aeruginosa	Genbank
GMD/UGD	Rhizobium_favelukesii_UGD	WP_040680951.1	Rhizobium favelukesii	Genbank
GMD/UGD	Saccharina_japonica_GMD1	scaffold1979g427	Saccharina japonica	OneKP
GMD/UGD	Saccharina_japonica_GMD2	scaffold1300g2246	Saccharina japonica	OneKP
GMD/UGD	Saccharina_japonica_UGD	scaffold958g1450	Saccharina japonica	OneKP
GMD/UGD	Saccharina_sculpera_GMD	RAPY-2000245	Saccharina sculpera	OneKP
GMD/UGD	Saprolegnia_parasitica_UGD	XP_012210409.1	Saprolegnia parasitica	Genbank
GMD/UGD	Sargassum_binderi_GMD	DV668856.1	Sargassum binderi	Genbank
GMD/UGD	Sargassum_hemiphyllum_GMD	VYER-2003848	Sargassum hemiphyllum var.chinese	OneKP
GMD/UGD	Sargassum_horneri_GMD	RWXW-2003132	Sargassum horneri	OneKP
GMD/UGD	Sargassum_horneri_UGD	RWXW-2014332	Sargassum horneri	OneKP
GMD/UGD	Sargassum_thunbergii_GMD	YRMA-2006208	Sargassum thunbergii	OneKP
GMD/UGD	Sargassum_thunbergii_UGD	YRMA-2020099	Sargassum thunbergii	OneKP
GMD/UGD	Sargassum_vachellianum_GMD	HFIK-2007075	Sargassum vachellianum	OneKP
GMD/UGD	Scytonema_millei_UGD	WP_039714194.1	Scytonema millei	Genbank
GMD/UGD	Scytosiphon_dotyi_UGD	ULXR-2015820	Scytosiphon dotyi	OneKP
GMD/UGD	Sphaerobacter_thermophilus_GMD	WP_012871617.1	Sphaerobacter thermophilus	Genbank
GMD/UGD	Synechococcus_sp._UGD	EEX07483	Synechococcus sp.	Genbank
GMD/UGD	Thalassiosira_pseudonana_UGD1	EED88734.1	Thalassiosira pseudonana	Genbank
GMD/UGD	Thalassiosira_pseudonana_UGD2	EED96411.1	Thalassiosira pseudonana	Genbank
GMD/UGD	Thaumarchaeota_archaeon_GMD	WP_048197123.1	Thaumarchaeota archaeon	Genbank
GMD/UGD	Thioclava_dalianensis_UGD	KEP68489.1	Thioclava dalianensis	Genbank
GMD/UGD	Trichodesmium_erythraeum	ABG51491.1	Trichodesmium erythraeum	Genbank
GMD/UGD	Trichodesmium_erythraeum_UGD	WP_047157831.1	Trichodesmium erythraeum	Genbank
GMD/UGD	Vibrio_sp._GMD	EF508149.2	Vibrio sp.	Genbank
GMD/UGD	Volvox_carteri_f._nagariensis_UGD	XP_002945908.1	Volvox carteri f. nagariensis	Genbank
GM46D	Acidiplasma_cupricumulans	WP_055041048.1	Acidiplasma cupricumulans	Genbank
GM46D	Aggregatibacter_actinomycetemcomitans	Q9JRN5.1	Aggregatibacter actinomycetemcomitans	Genbank
GM46D	Alphaproteobacteria_bacterium	KUO68693.1	Alphaproteobacteria bacterium	Genbank
GM46D	Aphanomyces_astaci	XP_009835860.1	Aphanomyces astaci	Genbank
GM46D	Arabidopsis_thaliana_1	NP_190685.2	Arabidopsis thaliana	Genbank
GM46D	Arabidopsis_thaliana_2	NP_201429.1	Arabidopsis thaliana	Genbank
GM46D	Auricularia_subglabra	XP_007339886.1	Auricularia subglabra	Genbank
GM46D	Bathycoccus_prasinos	XP_007511845.1	Bathycoccus prasinos	Genbank
GM46D	Caenorhabditis_elegans_1	NP_493106.1	Caenorhabditis elegans	Genbank
GM46D	Caenorhabditis_elegans_2	NP_501564.1	Caenorhabditis elegans	Genbank
GM46D	Chelatococcus_sambhunathii	WP_055458544.1	Chelatococcus sambhunathii	Genbank
GM46D	Coccomyxa_subellipsoidea	XP_005646361.1	Coccomyxa subellipsoidea	Genbank
GM46D	Colpomenia_sinuosa_1	QLMZ-2009992	Colpomenia sinuosa	OneKP
GM46D	Colpomenia_sinuosa_2	QLMZ-2001123	Colpomenia sinuosa	OneKP
GM46D	Cucumis_sativus	XP_011653164.1	Cucumis sativus	Genbank
GM46D	Desmarestia_viridis	FSQE-2051558	Desmarestia viridis	OneKP
GM46D	Dictyopteris_undulata_1	LIRF-2007365	Dictyopteris undulata	OneKP
GM46D	Dictyopteris_undulata_2	LIRF-2013323	Dictyopteris undulata	OneKP
GM46D	Dictyostelium_fasciculatum	XP_004351774.1	Dictyostelium fasciculatum	Genbank
GM46D	Drosophila_melanogaster	NP_608888.2	Drosophila melanogaster	Genbank
GM46D	Ectocarpus_siliculosus_1	CBN73934.1	Ectocarpus siliculosus	Genbank
GM46D	Ectocarpus_siliculosus_2	CBN80072.1	Ectocarpus siliculosus	Genbank
GM46D	Escherichia_coli	WP_032246638.1	Escherichia coli	Genbank
GM46D	Fischerella_sp.	WP_062246487.1	Fischerella sp.	Genbank
GM46D	Hadesarchaea_archaeon	KUO39426.1	Hadesarchaea archaeon	Genbank
GM46D	Ishige_okamurae_1	APTP-2077772	Ishige okamurae	OneKP
GM46D	Ishige_okamurae_2	APTP-2015516	Ishige okamurae	OneKP
GM46D	Klebsormidium_flaccidum	GAQ88358.1	Klebsormidium flaccidum	Genbank
GM46D	Leptolyngbya_sp.	WP_059001707.1	Leptolyngbya sp.	Genbank
GM46D	Mastigocoleus_testarum	WP_027842466.1	Mastigocoleus testarum	Genbank
GM46D	Methanomicrobiales_archaeon	KUL00432.1	Methanomicrobiales archaeon	Genbank
GM46D	Microbotryum_lychnidis-dioicae	KDE07115.1	Microbotryum lychnidis-dioicae	Genbank
GM46D	Oscillatoriales_cyanobacterium	WP_058882558.1	Oscillatoriales cyanobacterium	Genbank
GM46D	Ostreococcus_tauri	CEG01984.1	Ostreococcus tauri	Genbank
GM46D	Oxytricha_trifallax	EJY75805.1	Oxytricha trifallax	Genbank
GM46D	Pannonibacter_indicus	WP_055454614.1	Pannonibacter indicus	Genbank
GM46D	Phaeodactylum_tricornutum	XP_002178058.1	Phaeodactylum tricornutum	Genbank
GM46D	Phytophthora_infestans	XP_002904989.1	Phytophthora infestans	Genbank
GM46D	Phytophthora_parasitica	XP_008912300.1	Phytophthora parasitica	Genbank
GM46D	Polysphondylium_pallidum	EFA79664.1	Polysphondylium pallidum	Genbank
GM46D	Pseudomonas	WP_003096890.1	Pseudomonas	Genbank
GM46D	Puccinia_sorghi	KNZ61364.1	Puccinia sorghi	Genbank
GM46D	Punctaria_latifolia_1	ASZK-2002761	Punctaria latifolia	OneKP
GM46D	Punctaria_latifolia_2	ASZK-2002757	Punctaria latifolia	OneKP
GM46D	Saccharina_japonica_1	58435_c0_seq3	Saccharina japonica	OneKP
GM46D	Saccharina_japonica_2	SRSQ-2009413	Saccharina japonica	OneKP
GM46D	Saccharina_sculpera_1	RAPY-2006594	Saccharina sculpera	OneKP
GM46D	Saccharina_sculpera_2	RAPY-2001326	Saccharina sculpera	OneKP
GM46D	Saprolegnia_diclina	XP_008607268.1	Saprolegnia diclina	Genbank
GM46D	Sargassum_fusiforme	LDRY-2015729	Sargassum fusiforme	OneKP
GM46D	Sargassum_hemiphyllum	VYER-2007806	Sargassum hemiphyllum var.chinese	OneKP
GM46D	Sargassum_henslowianum_1	FIKG-2077026	Sargassum henslowianum	OneKP
GM46D	Sargassum_henslowianum_2	FIKG-2005877	Sargassum henslowianum	OneKP
GM46D	Sargassum_horneri	RWXW-2011621	Sargassum horneri	OneKP
GM46D	Sargassum_integerrimum_1	FOMH-2017663	Sargassum integerrimum	OneKP
GM46D	Sargassum_integerrimum_2	FOMH-2014784	Sargassum integerrimum	OneKP
GM46D	Sargassum_muticum_1	JGGD-2011204	Sargassum muticum	OneKP
GM46D	Sargassum_muticum_2	JGGD-2011398	Sargassum muticum	OneKP
GM46D	Sargassum_thunbergii_1	YRMA-2004791	Sargassum thunbergii	OneKP
GM46D	Sargassum_thunbergii_2	YRMA-2015975	Sargassum thunbergii	OneKP
GM46D	Sargassum_vachellianum_1	HFIK-2011727	Sargassum vachellianum	OneKP
GM46D	Sargassum_vachellianum_2	HFIK-2012565	Sargassum vachellianum	OneKP
GM46D	Scytosihon_lomentaria_1	JCXF-2004374	Scytosihon lomentaria	OneKP
GM46D	Scytosihon_lomentaria_2	JCXF-2004373	Scytosihon lomentaria	OneKP
GM46D	Scytosiphon_dotyi_1	ULXR-2004722	Scytosiphon dotyi	OneKP
GM46D	Scytosiphon_dotyi_2	ULXR-2004721	Scytosiphon dotyi	OneKP
GM46D	Sphingomonadales_bacterium	KUO49470.1	Sphingomonadales bacterium	Genbank
GM46D	Termitomyces_sp.	KNZ75391.1	Termitomyces sp.	Genbank
GM46D	Thermococcus_barophilus	WP_056934781.1	Thermococcus barophilus	Genbank
GM46D	Trypanosoma_grayi	XP_009311908.1	Trypanosoma grayi	Genbank
GM46D	Undaria_pinnatifida	FIDQ-2006178	Undaria pinnatifida	OneKP
GM46D	Zostera_marina	KMZ61809.1	Zostera marina	Genbank
GFS	Angomonas_deanei	EPY37759.1	Angomonas deanei	Genbank
GFS	Arabidopsis_thaliana_1	NP_564040.1	Arabidopsis thaliana	Genbank
GFS	Arabidopsis_thaliana_2	NP_973853.1	Arabidopsis thaliana	Genbank
GFS	Arabidopsis_thaliana_3	NP_177468.2	Arabidopsis thaliana	Genbank
GFS	Bradyrhizobium_sp.	ERF83079.1	Bradyrhizobium sp.	Genbank
GFS	Chrysochromulina_sp._1	KOO31928.1	Chrysochromulina sp.	Genbank
GFS	Chrysochromulina_sp._2	KOO21850.1	Chrysochromulina sp.	Genbank
GFS	Colpomenia_sinuosa	QLMZ-2012632	Colpomenia sinuosa	OneKP
GFS	Cyanobacterium_aponinum	WP_015220586.1	Cyanobacterium aponinum	Genbank
GFS	Desmarestia_viridis	FSQE-2003297	Desmarestia viridis	OneKP
GFS	Dictyopteris_undulata	LIRF-2099431	Dictyopteris undulata	OneKP
GFS	Dictyostelium_discoideum	XP_646604.1	Dictyostelium discoideum	Genbank
GFS	Ectocarpus_siliculosus	CBJ25547.1	Ectocarpus siliculosus	Genbank
GFS	Escherichia_coli	WP_000043607.1	Escherichia coli	Genbank
GFS	Gloeocapsa_sp.	WP_015189092.1	Gloeocapsa sp.	Genbank
GFS	Homo_sapiens	NP_001304712.1	Homo sapiens	Genbank
GFS	Ishige_okamurae	APTP-2005836	Ishige okamurae	OneKP
GFS	Klebsormidium_flaccidum	GAQ78991.1	Klebsormidium flaccidum	Genbank
GFS	Leisingera_aquaemixtae	WP_058287062.1	Leisingera aquaemixtae	Genbank
GFS	Lokiarchaeum_sp.	KKK44714.1	Lokiarchaeum sp.	Genbank
GFS	Methanosarcina_sp._1	WP_048162453.1	Methanosarcina sp.	Genbank
GFS	Methanosarcina_sp._2	KKG11300.1	Methanosarcina sp.	Genbank
GFS	Methylobacterium_radiotolerans	WP_058607226.1	Methylobacterium radiotolerans	Genbank
GFS	Microbotryum_lychnidis-dioicae	KDE06491.1	Microbotryum lychnidis-dioicae	Genbank
GFS	Oscillatoria_nigro-viridis	WP_015176104.1	Oscillatoria nigro-viridis	Genbank
GFS	Petalonia_fascia	VRGZ-2008154	Petalonia fascia	OneKP
GFS	Phytophthora_nicotianae	KUF82132.1	Phytophthora nicotianae	Genbank
GFS	Phytophthora_parasitica	XP_008908580.1	Phytophthora parasitica	Genbank
GFS	Plasmodium_vinckei_vinckei	XP_008623366.1	Plasmodium vinckei vinckei	Genbank
GFS	Pseudanabaena_biceps	WP_009626799.1	Pseudanabaena biceps	Genbank
GFS	Puccinia_striiformis_f._sp._tritici	KNE99116.1	Puccinia striiformis f. sp. tritici	Genbank
GFS	Punctaria_latifolia	ASZK-2001873	Punctaria latifolia	OneKP
GFS	Rhizoctonia_solani	CUA73217.1	Rhizoctonia solani	Genbank
GFS	Saccharina_japonica	SRSQ_2016943	Saccharina japonica	OneKP
GFS	Saccharina_sculpera	RAPY-2016305	Saccharina sculpera	OneKP
GFS	Saprolegnia_diclina	XP_008605294.1	Saprolegnia diclina	Genbank
GFS	Sargassum_fusiforme	LDRY-2001127	Sargassum fusiforme	OneKP
GFS	Sargassum_hemiphyllum	VYER-2085136	Sargassum hemiphyllum var.chinese	OneKP
GFS	Sargassum_henslowianum	FIKG-2076154	Sargassum henslowianum	OneKP
GFS	Sargassum_horneri	RWXW-2074550	Sargassum horneri	OneKP
GFS	Sargassum_integerrimum	FOMH-2081826	Sargassum integerrimum	OneKP
GFS	Sargassum_muticum	JGGD-2079460	Sargassum muticum	OneKP
GFS	Sargassum_thunbergii	YRMA-2017403	Sargassum thunbergii	OneKP
GFS	Sargassum_vachellianum	HFIK-2067972	Sargassum vachellianum	OneKP
GFS	Scytosihon_lomentaria	JCXF-2004233	Scytosihon lomentaria	OneKP
GFS	Scytosiphon_dotyi	ULXR-2069273	Scytosiphon dotyi	OneKP
GFS	Sinorhizobium_sp.	WP_060610453.1	Sinorhizobium sp.	Genbank
GFS	Strigomonas_culicis	EPY25638.1	Strigomonas culicis	Genbank
GFS	Termitomyces_sp.	KNZ75390.1	Termitomyces sp.	Genbank
GFS	Undaria_pinnatifida	FIDQ-2013751	Undaria pinnatifida	OneKP
GFS	Zea_mays	AFW87570.1	Zea mays	Genbank
GFS	Zostera_marina	KMZ62666.1	Zostera marina	Genbank
MC5E	avi_algE1	Q44494.1	Azotobacter vinelandii	Genbank
MC5E	avi_algE2	Q44495.1	Azotobacter vinelandii	Genbank
MC5E	avi_algE3	Q44496.1	Azotobacter vinelandii	Genbank
MC5E	avi_algE4	Q44493.1	Azotobactervinelandii	Genbank
MC5E	avi_algE5	Q44492.1	Azotobacter vinelandii	Genbank
MC5E	avi_algE6	Q9ZFH0.1	Azotobacter vinelandii	Genbank
MC5E	avi_algE7	Q9ZFG9.1	Azotobacter vinelandii	Genbank
MC5E	avi_algG	P70805.1	Azotobacter vinelandii	Genbank
MC5E	avi_algY	Q9ZFG8.1	Azotobacter vinelandii	Genbank
MC5E	Colpomenia sinuosa_1	QLMZ-2017500	Colpomenia sinuosa	OneKP
MC5E	Colpomenia sinuosa_2	QLMZ-2008025	Colpomenia sinuosa	OneKP
MC5E	Colpomenia sinuosa_3	QLMZ-2008027	Colpomenia sinuosa	OneKP
MC5E	Colpomenia sinuosa_4	QLMZ-2008026	Colpomenia sinuosa	OneKP
MC5E	Colpomenia sinuosa_5	QLMZ-2003153	Colpomenia sinuosa	OneKP
MC5E	Colpomenia sinuosa_6	QLMZ-2013947	Colpomenia sinuosa	OneKP
MC5E	Desmarestia viridis_1	FSQE-2004718	Desmarestia viridis	OneKP
MC5E	Desmarestia viridis_2	FSQE-2000752	Desmarestia viridis	OneKP
MC5E	Desmarestia viridis_3	FSQE-2000750	Desmarestia viridis	OneKP
MC5E	Desmarestia viridis_4	FSQE-2002614	Desmarestia viridis	OneKP
MC5E	Desmarestia viridis_5	FSQE-2001029	Desmarestia viridis	OneKP
MC5E	Desmarestia viridis_6	FSQE-2001028	Desmarestia viridis	OneKP
MC5E	Desmarestia viridis_7	FSQE-2001027	Desmarestia viridis	OneKP
MC5E	Desmarestia viridis_8	FSQE-2001026	Desmarestia viridis	OneKP
MC5E	Desmarestia viridis_9	FSQE-2008317	Desmarestia viridis	OneKP
MC5E	Dictyopteris undulata_1	LIRF-2006206	Dictyopteris undulata	OneKP
MC5E	Dictyopteris undulata_2	LIRF-2006001	Dictyopteris undulata	OneKP
MC5E	Dictyopteris undulata_3	LIRF-2006000	Dictyopteris undulata	OneKP
MC5E	Dictyopteris undulata_4	LIRF-2015641	Dictyopteris undulata	OneKP
MC5E	Dictyopteris undulata_5	LIRF-2016070	Dictyopteris undulata	OneKP
MC5E	Dictyopteris undulata_6	LIRF-2012622	Dictyopteris undulata	OneKP
MC5E	esi_1	CBJ25887.1	Ectocarpus siliculosus	Genbank
MC5E	esi_10	CBJ32282.1	Ectocarpus siliculosus	Genbank
MC5E	esi_11	CBJ32775.1	Ectocarpus siliculosus	Genbank
MC5E	esi_12	CBJ32776.1	Ectocarpus siliculosus	Genbank
MC5E	esi_13	CBJ33360.1	Ectocarpus siliculosus	Genbank
MC5E	esi_14	CBJ33364.1	Ectocarpus siliculosus	Genbank
MC5E	esi_15	CBJ33482.1	Ectocarpus siliculosus	Genbank
MC5E	esi_16	CBJ34033.1	Ectocarpus siliculosus	Genbank
MC5E	esi_17	CBJ48575.1	Ectocarpus siliculosus	Genbank
MC5E	esi_18	CB.174322.1	Ectocarpus siliculosus	Genbank
MC5E	esi_19	CB.174601.1	Ectocarpus siliculosus	Genbank
MC5E	esi_2	CBJ26770.1	Ectocarpus siliculosus	Genbank
MC5E	esi_20	CB.176127.1	Ectocarpus siliculosus	Genbank
MC5E	esi_21	CB.177791.1	Ectocarpus siliculosus	Genbank
MC5E	esi_22	CB.178412.1	Ectocarpus siliculosus	Genbank
MC5E	esi_23	CB.178838.1	Ectocarpus siliculosus	Genbank
MC5E	esi_24	CB.179256.1	Ectocarpus siliculosus	Genbank
MC5E	esi_25	CB.180173.1	Ectocarpus siliculosus	Genbank
MC5E	esi_26	CBJ33483.1	Ectocarpus siliculosus	Genbank
MC5E	esi_3	CBJ28911.1	Ectocarpus siliculosus	Genbank
MC5E	esi_4	CBJ30859.1	Ectocarpus siliculosus	Genbank
MC5E	esi_5	CBJ31264.1	Ectocarpus siliculosus	Genbank
MC5E	esi_6	CBJ32036.1	Ectocarpus siliculosus	Genbank
MC5E	esi_7	CBJ32091.1	Ectocarpus siliculosus	Genbank
MC5E	esi_8	CBJ32199.1	Ectocarpus siliculosus	Genbank
MC5E	esi_9	CBJ32281.1	Ectocarpus siliculosus	Genbank
MC5E	Ishige okamurae_1	APTP-2003397	Ishige okamurae	OneKP
MC5E	Ishige okamurae_2	APTP-2014676	Ishige okamurae	OneKP
MC5E	Ishige okamurae_3	APTP-2002334	Ishige okamurae	OneKP
MC5E	ldi_1	CAD42945.1	Laminaria digitata	Genbank
MC5E	ldi_6	CAD42950.1	Laminaria digitata	Genbank
MC5E	pae_algG1	Q51371.1	Pseudomonas aeruginosa	Genbank
MC5E	pae_algG2	A6V1P9.1	Pseudomonas aeruginosa	Genbank
MC5E	pae_algG3	.12ZXU0.1	Pseudomonas aeruginosa	Genbank
MC5E	Petalonia fascia_1	VRGZ-2012524	Petalonia fascia	OneKP
MC5E	Petalonia fascia_10	VRGZ-2002152	Petalonia fascia	OneKP
MC5E	Petalonia fascia_2	VRGZ-2012966	Petalonia fascia	OneKP
MC5E	Petalonia fascia_3	VRGZ-2004699	Petalonia fascia	OneKP
MC5E	Petalonia fascia_4	VRGZ-2023009	Petalonia fascia	OneKP
MC5E	Petalonia fascia_5	VRGZ-2016723	Petalonia fascia	OneKP
MC5E	Petalonia fascia_6	VRGZ-2002469	Petalonia fascia	OneKP
MC5E	Petalonia fascia_7	VRGZ-2002468	Petalonia fascia	OneKP
MC5E	Petalonia fascia_8	VRGZ-2011481	Petalonia fascia	OneKP
MC5E	Petalonia fascia_9	VRGZ-2009530	Petalonia fascia	OneKP
MC5E	ppu_algG	Q88NC9.1	Pseudomonas putida	Genbank
MC5E	psp_algG	Q6YB90.1	Pseudomonas sp.	Genbank
MC5E	Saccharina japonica_1	SRSQ-2016424	Saccharina japonica	OneKP
MC5E	Saccharina japonica_2	SRSQ-2017100	Saccharina japonica	OneKP
MC5E	Saccharina japonica_3	SRSQ-2009404	Saccharina japonica	OneKP
MC5E	Saccharina japonica_4	SRSQ-2019594	Saccharina japonica	OneKP
MC5E	Saccharina japonica_5	SRSQ-2017321	Saccharina japonica	OneKP
MC5E	Saccharina japonica_6	SRSQ-2098616	Saccharina japonica	OneKP
MC5E	Saccharina sculpera_1	RAPY-2003705	Saccharina sculpera	OneKP
MC5E	Saccharina sculpera_2	RAPY-2012031	Saccharina sculpera	OneKP
MC5E	Saccharina sculpera_3	RAPY-2016425	Saccharina sculpera	OneKP
MC5E	Saccharina sculpera_4	RAPY-2007960	Saccharina sculpera	OneKP
MC5E	Saccharina sculpera_5	RAPY-2016200	Saccharina sculpera	OneKP
MC5E	Saccharina sculpera_6	RAPY-2016442	Saccharina sculpera	OneKP
MC5E	Saccharina sculpera_7	RAPY-2014805	Saccharina sculpera	OneKP
MC5E	Saccharina sculpera_8	RAPY-2088005	Saccharina sculpera	OneKP
MC5E	Sargassum fusiforme_1	LDRY-2020267	Sargassum fusiforme	OneKP
MC5E	Sargassum fusiforme_2	LDRY-2019221	Sargassum fusiforme	OneKP
MC5E	Sargassum fusiforme_3	LDRY-2011976	Sargassum fusiforme	OneKP
MC5E	Sargassum fusiforme_4	LDRY-2019956	Sargassum fusiforme	OneKP
MC5E	Sargassum hemiphyllum var.chinese_1	VYER-2086531	Sargassum hemiphyllum var.chinese	OneKP
MC5E	Sargassum hemiphyllum var.chinese_2	VYER-2001763	Sargassum hemiphyllum var.chinese	OneKP
MC5E	Sargassum hemiphyllum var.chinese_3	VYER-2001762	Sargassum hemiphyllum var.chinese	OneKP
MC5E	Sargassum henslowianum_1	FIKG-2009988	Sargassum henslowianum	OneKP
MC5E	Sargassum henslowianum_2	FIKG-2012557	Sargassum henslowianum	OneKP
MC5E	Sargassum henslowianum_3	FIKG-2003119	Sargassum henslowianum	OneKP
MC5E	Sargassum henslowianum_4	FIKG-2003118	Sargassum henslowianum	OneKP
MC5E	Sargassum henslowianum_5	FIKG-2015471	Sargassum henslowianum	OneKP
MC5E	Sargassum horneri_1	RWXW-2003705	Sargassum horneri	OneKP
MC5E	Sargassum horneri_2	RWXW-2010628	Sargassum horneri	OneKP
MC5E	Sargassum horneri_3	RWXW-2007799	Sargassum horneri	OneKP
MC5E	Sargassum horneri_4	RWXW-2016212	Sargassum horneri	OneKP
MC5E	Sargassum integerrimum_1	FOMH-2018075	Sargassum integerrimum	OneKP
MC5E	Sargassum muticum_1	JGGD-2001666	Sargassum muticum	OneKP
MC5E	Sargassum muticum_2	JGGD-2010803	Sargassum muticum	OneKP
MC5E	Sargassum muticum_3	JGGD-2080685	Sargassum muticum	OneKP
MC5E	Sargassum muticum_4	JGGD-2003061	Sargassum muticum	OneKP
MC5E	Sargassum thunbergii_1	YRMA-2003885	Sargassum thunbergii	OneKP
MC5E	Sargassum thunbergii_2	YRMA-2106544	Sargassum thunbergii	OneKP
MC5E	Sargassum thunbergii_3	YRMA-2106508	Sargassum thunbergii	OneKP
MC5E	Sargassum thunbergii_4	YRMA-2011471	Sargassum thunbergii	OneKP
MC5E	Sargassum thunbergii_5	YRMA-2003282	Sargassum thunbergii	OneKP
MC5E	Sargassum thunbergii_6	YRMA-2003280	Sargassum thunbergii	OneKP
MC5E	Sargassum thunbergii_7	YRMA-2003281	Sargassum thunbergii	OneKP
MC5E	Sargassum vachellianum_1	HFIK-2013676	Sargassum vachellianum	OneKP
MC5E	Sargassum vachellianum_2	HFIK-2069735	Sargassum vachellianum	OneKP
MC5E	Sargassum vachellianum_3	HFIK-2012631	Sargassum vachellianum	OneKP
MC5E	Sargassum vachellianum_4	HFIK-2069339	Sargassum vachellianum	OneKP
MC5E	Scytosihon lomentaria_1	JCXF-2010169	Scytosihon lomentaria	OneKP
MC5E	Scytosihon lomentaria_10	JCXF-2001227	Scytosihon lomentaria	OneKP
MC5E	Scytosihon lomentaria_2	JCXF-2014707	Scytosihon lomentaria	OneKP
MC5E	Scytosihon lomentaria_3	JCXF-2002093	Scytosihon lomentaria	OneKP
MC5E	Scytosihon lomentaria_4	JCXF-2002095	Scytosihon lomentaria	OneKP
MC5E	Scytosihon lomentaria_5	JCXF-2014297	Scytosihon lomentaria	OneKP
MC5E	Scytosihon lomentaria_6	JCXF-2001118	Scytosihon lomentaria	OneKP
MC5E	Scytosihon lomentaria_7	JCXF-2000336	Scytosihon lomentaria	OneKP
MC5E	Scytosihon lomentaria_8	JCXF-2000335	Scytosihon lomentaria	OneKP
MC5E	Scytosihon lomentaria_9	JCXF-2000337	Scytosihon lomentaria	OneKP
MC5E	Scytosiphon dotyi_1	ULXR-2018189	Scytosiphon dotyi	OneKP
MC5E	Scytosiphon dotyi_2	ULXR-2017937	Scytosiphon dotyi	OneKP
MC5E	Scytosiphon dotyi_3	ULXR-2016819	Scytosiphon dotyi	OneKP
MC5E	Scytosiphon dotyi_4	ULXR-2069029	Scytosiphon dotyi	OneKP
MC5E	sja	BAF80877.1	Saccharina japonica	Genbank
FK	SjaFK	scaffold1404g588	Saccharina japonica	OneKP
GFPP	SjaGFPP	scaffold1404g591	Saccharina japonica	OneKP

## Sheet: S2
Table S2. Gene copies in different treatments of Saccharina samples.
Genes	Control(Copies/ng RNA)	Hyperthermia(Copies/ng RNA)	Hyposaline(Copies/ng RNA)	Darkness(Copies/ng RNA)
SjaMPI1	0.050±0.010	0.080±0.012	0.191±0.019	0.190±0.024
SjaMPI2	0.079±0.017	0.014±0.005	0.049±0.005	0.144±0.018
SjaMPI4	0.028±0.006	0.133±0.014	0.201±0.020	0.095±0.014
SjaPMM	0.016±0.008	0.074±0.014	0.166±0.028	0.144±0.019
SjaGMD1	0.835±0.106	1.617±0.087	1.471±0.130	0.099±0.009
SjaGMD2	9.393±0.352	19.544±4.863	18.218±0.294	0.983±0.191
SjaGM46D1	4.177±0.128	6.227±0.076	8.998±0.154	0.481±0.076
SjaGM46D2	7.469±0.590	13.257±0.088	18.241±0.139	1.038±0.088
SjaGFS	4.917±0.127	7.099±0.200	16.911±0.399	0.455±0.100
SjaFK	0.432±0.062	3.360±0.237	3.450±0.261	0.712±0.166
SjaGFPP	0.291±0.025	1.318±0.073	2.986±0.141	0.308±0.043

## Sheet: S3
Table S3. RPKM values of Saccharina transcrips.
	SjaPMM	SjaMPI			SjaGMD/UGD			SjaMS	SjaMC5E												SjaGM46D		SjaGFS	SjaFK	SjaGFPP	SjaFS							SjaST
		SjaMPI1	SjaMPI2	SjaMPI4	SjaGMD1	SjaGMD2	SjaUGD		SjaMC5E1(scaffold1367g275)	SjaMC5E2(scaffold1974g415)	SjaMC5E3(scaffold2666g23)	SjaMC5E4(scaffold2676g248)	SjaMC5E5(scaffold2823g982)	SjaMC5E6(scaffold3060g2417)	SjaMC5E7(scaffold364g887)	SjaMC5E8(scaffold3667g759)	SjaMC5E9(scaffold44g59)	SjaMC5E10(scaffold552g198)	SjaMC5E11(scaffold6120g2045)	SjaMC5E12(scaffold6629g854)	SjaGM46D1	SjaGM46D2				SjaFS1(scaffold1989g504)	SjaFS2(scaffold2485g1293)	SjaFS3(scaffold6289g91)	SjaFS4(scaffold2048g863)	SjaFS5(scaffold1770g1587)	SjaFS6(scaffold224g1794)	SjaFS7(scaffold5168g1806)	SjaST1(scaffold8782g1585)	SjaST2(scaffold9392g2196)	SjaST3(scaffold5086g1555)	SjaST4(scaffold1092g220)	SjaST5(scaffold38g132)	SjaST6(scaffold173g1226)	SjaST7(scaffold1758g1022)	SjaST8(scaffold7993g635)	SjaST9(scaffold574g173)	SjaST10(scaffold282g2297)	SjaST11(scaffold3514g52)	SjaST12(scaffold6315g147)	SjaST13(scaffold2683g106)	SjaST14(scaffold568g372)	SjaST15(scaffold2g2687)	SjaST16(scaffold351g679)	SjaST17(scaffold1182g996)
Gametophytes
Grametocyte	159.042	55572.2	0	41846.7	8906.35	3506.87	6747.99	18902.8	0	0	41319.9	0	0	53120.9	147.348	0	221950	23045.2	0	35562.7	5969.15	326.727	1710.67	217.346	297.319	27534	22168	170162	0	10256.4	0	0	0	131013	0	0	0	0	0	0	0	0	0	0	14088.5	5286.81	0	0	29954.5
Male gametophyte	60609.5	5898.59	0	7404.77	10123.8	13637.1	4513.65	19711.4	567.032	337.031	5569.96	0	0	18050	0	0	6357.63	16784.2	0	27354.5	37050.1	17787.6	48100.9	546.122	498.046	99839.1	11908.4	48393.1	0	66115.7	0	0	27185.7	15081.1	0	0	0	0	0	0	45871.2	0	0	0	0	68160.5	0	0	77238
Female gametophyte	79211.3	8358.72	0	6269.95	3076.17	9689.92	4570.44	18323.3	4583.07	1167.46	1286.27	0	0	6496.04	0	0	2202.26	8478.68	1949.68	22616.3	44841.7	22118.3	42541.1	1681.55	575.07	56716.1	20294.7	64145.4	0	14084.5	0	0	0	12850.8	0	0	0	0	10243.3	0	91204	0	0	0	38693.7	58080.4	0	78160.4	82269.3
Average of gametophytes	46659.9	23276.5	0	18507.1	7368.76	8944.64	5277.36	18979.2	1716.7	501.497	16058.7	0	0	25889	49.1159	0	76836.7	16102.7	649.894	28511.1	29287	13410.9	30784.2	815.005	456.811	61363.1	18123.7	94233.4	0	30152.2	0	0	9061.91	52981.5	0	0	0	0	3414.43	0	45691.7	0	0	0	17594.1	43842.6	0	26053.5	63153.9
Sporophytes
Juvenile stage	176137	11122.3	0	59514.7	12433.2	212821	178.499	11263.7	6615.62	25777.6	9146.08	0	23545.8	15194.2	12398.9	15888.2	0	8159.27	437.788	0	8101.4	22467.6	24544.1	0	322.82	17432.2	0	33798.3	0	12987	106743	0	0	0	0	0	0	0	0	33703.3	72083.3	22645.2	84605.9	73789.8	35678.6	53554.7	0	14414	45515.2
Uneven stage	159613	6835.45	0	6292.63	1358.41	14709	25597.3	0	20238.5	82486.6	1893.36	0	3430.05	1792.87	786.579	69435.9	0	2674.37	6026.75	860.964	5690.15	18604.3	13045.7	464.099	0	0	0	43374.5	0	0	0	0	0	121655	0	0	0	275482	0	0	0	0	0	0	0	137457	0	0	155763
Base of smooth stage	40938.8	17742.7	0	36827.4	40014.3	92037.9	8475.21	13899.1	6886.33	8603.82	15461.6	4945.34	173899	15628.7	17817.2	5315.91	0	5113.22	334.801	0	9625.32	35834	23462.9	1353.55	740.636	10325.2	7389.34	33365	3187.2	56410.3	84299.3	10661.5	0	4679.02	2933.76	0	2113.85	21190.9	0	11090.4	9487.89	2235.49	16704.3	65559.4	0	132170	0	42687.6	35945.4
Fascia of smooth stage	55393.2	18262	0	30792.1	6876.4	140268	7965.27	19840.3	33743.1	10390.5	7454.5	0	2170.41	30084.2	7521.06	3417.28	0	10278.8	20822.9	0	4160.59	15369.1	22012.9	2218.79	2142.5	8773.08	18835.6	38271.7	0	13071.9	17906.7	40764.7	0	0	0	0	0	13504	0	5653.93	0	11396.6	0	0	17955.9	101071	0	7254.1	30541.8
Tip of adult stage	126906	14409.1	0	10853	3904.8	23062.7	6793.12	17485.9	5540.6	823.301	907.089	0	4108.26	51536.8	15827.4	0	776.523	16229.3	4949.75	0	16356.5	44565.7	26250.3	889.38	2433.26	0	0	62963	0	48387.1	44189.1	0	0	14716.3	0	0	0	0	0	0	0	0	0	0	0	66511.5	0	17901.3	56527
Fascia of adult stage	39401.1	13595.3	0	4171.88	9005.97	66489.4	3305.61	36137.6	4792.03	0	3138.14	0	2842.56	61412.9	15644.6	0	0	35461	0	0	15089.8	80943.6	4324.51	4615.31	0	0	0	108436	0	0	0	43312.5	0	76034.1	0	0	0	0	0	0	0	0	0	0	0	0	0	92489.8	97352
Pleat of adult stage	52512.1	13573.5	0	12700.4	8401.93	31776.7	2102.63	25343.3	941.184	0	924.525	0	2512.34	47663.8	7169.6	0	263.817	22345.3	1681.63	0	16300.5	38609	19960	2417.27	1860.02	0	0	76046.3	0	25974	8895.21	16875	0	5924.73	0	0	0	53665.3	0	16851.7	18020.8	5661.3	0	55342.4	0	66943.4	0	14414	68272.8
Base of adult stage	58453	14808.1	282.815	15312.8	6853.11	43650.8	6733.51	41497.7	13728	254.988	3652.2	0	1781.34	33164.8	38048.6	257.574	0	21957.7	2299.51	0	8105.37	23809.5	9678.67	4269.53	1130.42	19267.2	27577.5	59147.1	0	28708.1	19663.1	2486.84	0	26193.6	0	0	0	19771.4	0	12417	17704.7	0	0	13592.9	52579	69057.4	0	42483.4	67075.1
Pleat of mature stage	137174	9860.77	0	68990.6	3919.26	327932	31392	54206.4	4170.84	0	2731.34	0	0	46554.9	9077.71	0	0	5144.03	0	2484.04	3283.43	16774	11291.8	1339.01	0	0	0	0	0	0	0	0	0	0	0	0	0	0	0	0	0	0	0	0	0	0	0	277469	0
Average of sporophytes	94058.7	13356.6	31.4239	27272.8	10307.5	105861	10282.6	24408.2	10739.6	14259.6	5034.32	549.483	23810	33670.4	13810.2	10479.4	115.593	14151.4	4061.46	371.667	9634.79	32997.4	17174.5	1951.88	958.851	6199.75	5978.04	50600.3	354.133	20615.4	31299.6	12677.9	0	27689.1	325.973	0	234.872	42623.8	0	8857.37	13033	4659.84	11256.7	23142.7	11801.5	69640.6	0	56568.2	61888.1
				12	16									24	45
		SjaGMD1	SjaGMD2	SjaUGD	SjaMS	SjaMC5E1	SjaMC5E2	SjaMC5E3	SjaMC5E4	SjaMC5E5	SjaMC5E6	SjaMC5E7	SjaMC5E8	SjaMC5E9	SjaMC5E10	SjaMC5E11	SjaMC5E12	SjaGM46D1	SjaGM46D2	SjaGFS	SjaFK	SjaGFPP	SjaFS1	SjaFS2	SjaFS3	SjaFS4	SjaFS5	SjaFS6	SjaFS7	SjaST1	SjaST2	SjaST3	SjaST4	SjaST5	SjaST6	SjaST7	SjaST8	SjaST9	SjaST10	SjaST11	SjaST12	SjaST13	SjaST14	SjaST15	SjaST16	SjaST17	SjaST18	SjaST19	SjaST20
[truncated: 16 more columns]

## Sheet: S4
Table S4. Primers and probes of ddPCR.
SjaMPI1-F	CACAAGGCTGCTGTGGAGTC
SjaMPI1-R	ATTCCGCGTCAGGCTACC
SjaMPI1-Probe	ACTCCCACGTTAACCCCGTCGACT
SjaMPI2-F	GACGTCTACGCCGATGACAA
SjaMPI2-R	GAGACACGAGCGCAAGTAGC
SjaMPI2-Probe	CAGAGATGGCGGTGACGTTGTCC
SjaMPI4-F	GAGACGCATCCGCATTACCT
SjaMPI4-R	TACGGCCATCTCTGGCTTGT
SjaMPI4-Probe	CCCTTCATGTTCAAGGTCCTGTCCA
SjaPMM-F	CAGAACGGCCTCGTAGCTTA
SjaPMM-R	AACATGCCTGTCCGGAACTC
SjaPMM-Probe	CAGCAGACGATCTCCAAGCACGTG
SjaFK-F	AGGCCATTCTGCTGCTTCTG
SjaFK-R	GTACAAGCGACACGCGATTC
SjaFK-Probe	AGACGTTCCGGGTCTGAAGGAGTTA
SjaGFPP-F	AGCGGCAGAGACAACATGTG
SjaGFPP-R	TCGAGTCGAACGACCAATCA
SjaGFPP-Probe	ACCACCTGAGCCGACTATTCCAGT
SjaGFS-F	TGCAACTTCACCTCCGTCATC
SjaGFS-R	GCACCAAGGTCGACGTTGTA
SjaGFS-Probe	AGACAACTTCTCCATCGACAACGGC
SjaGM46D1-F	TACGGCAAGGTGCAGGAGA
SjaGM46D1-R	GGATGCCGTTCGTCAAGTG
SjaGM46D1-Probe	AGAAGGAAACCACGCCGTTCTACC
SjaGM46D2-F	AAGGAGACCACGCCGTTCTA
SjaGM46D2-R	GGCTCTCGTGGTTGAAGAGG
SjaGM46D2-Probe	CAAGCAGTTCGGGTACTGGATGCT
SjaGMD1-F	ACGCCAAGGCCTACGTACAC
SjaGMD1-R	ACGATGTCCGCGTTAAGGTC
SjaGMD1-Probe	CCATCATCGGTAACATGAACGAGG
SjaGMD2-F	CAGCGCCTCGACATGAAGTA
SjaGMD2-R	CTTGGTGGCCTTCTCCTTGA
SjaGMD2-Probe	TGCTGAAGCTCGTTGAGCAGTCC
